# Supplementary material for: A Residual N-Terminal Peptide Enhances Signaling of Depalmitoylated Hedgehog to the Patched Receptor
Source: J Dev Biol. 2024 Apr 9;12(2):11. doi: 10.3390/jdb12020011 (PMC11036296; doi:10.3390/jdb12020011)
Supplement: Supplementary file 1 [file jdb-12-00011-s001.zip]

Archive with 1 entries (1 files):
- jdb-2937158-supplementary.pdf
